# Supplementary material for: Visualization of dynamics in coupled multi-spin systems
Source: Magn Reson (Gott). 2022 Aug 9;3(2):145–60. doi: 10.5194/mr-3-145-2022 (PMC10583293; doi:10.5194/mr-3-145-2022)
Supplement: The supplement related to this article is available online at: https://doi.org/10.5194/mr-3-145-2022-supplement. [file mr-3-145-supplement.zip]

Archive with 3 entries (3 files):
- video.zip
- code.zip
- mr-3-145-2022-supplement-title-page.pdf
